# Supplementary material for: Comparison of phase-resolved functional lung (PREFUL) MRI derived perfusion and ventilation parameters at 1.5T and 3T in healthy volunteers
Source: PLoS One. 2020 Dec 30;15(12):e0244638. doi: 10.1371/journal.pone.0244638 (PMC7773267; doi:10.1371/journal.pone.0244638)
Supplement: S1 Dataset — (XLSX) [file pone.0244638.s001.xlsx]

## Sheet: Tabelle1
Name	Date of birth	Age	Gender	Date of scan	3 Tesla	Status	RV	Q	Qquant	QDP	VDP	VQM		Field strength	FOV 1,5 T	FOV 3T	ParenchymaMax	ParenchymaMin	DeltaParenchyma	AortaMax	AortaMin	DeltaAorta	Expiration	Inspiration	Percentage of Change	QDP 1.5 - QDP 3	QDP 1.5 and 3 mean	VDP 1.5 - QDP 3	VDP 1.5 and 3 mean	Q Dice	V Dice					Histo QDP median	Histo QDP SD	Histo VDP median	Histo VDP SD		Test	1.5 QDP full theshold -0.5*SD	3 QDP full -0.5*SD	Voxel	QDP Test -0.5*SD		1.5 QDP full theshold -0.1*SD	3 QDP full -0.1*SD	Voxel
P1		120	f	2018-09-28	Ja	Proband	0.0982005	19.3361	149.294	7.84696	5.32891	88.1124		1.5	500x500	500x500	350.378	331.214	19.1637	357.999	325.196	32.8031	357.999	325.196	9.16291	2.20574	6.7441	1.54207	4.55788	0.94	0.94					16.38	12.97	0.1	0.03			4234	4389	5123	17.3531		2851	2909	5123
P2		120	f	2018-08-01	Ja	Patient	0.284782	16.6031	292.123	17.3521	11.5989	82.7865		1.5	500x500	500x500	400.129	384.063	16.0665	517.278	390.758	126.52	517.278	390.758	24.4589	10.6978	12.0032	11.5989	5.79945	0.79	0.88					15.55	8.62	0.31	0.15			3237	3575	4328	25.2079		2390	2393	4328
P3		120	f	2018-10-04	Ja	Proband	0.163104	13.0508	313.821	8.14314	2.41008	89.5928		1.5	500x500	500x500	325.197	312.23	12.9672	381.221	327.043	54.1783	381.221	327.043	14.2118	-0.219098	8.25269	2.15446	1.33285	0.92	0.98					11.3	7.43	0.16	0.07			4606	4499	5477	15.9029		3176	3018	5477
P4		120	f	2018-09-11	Ja	Patient	0.076387	45.0655	236.795	13.3916	5.0046	82.156		1.5	400x400	400x400	317.373	272.455	44.9187	852.014	792.417	59.5968	852.014	792.417	6.99482	6.89139	9.94593	5.0046	2.5023	0.85	0.95					40.72	25.71	0.07	0.04			6599	6901	8692	24.0796		4791	4883	8692
P5		120	f	2018-10-29	Ja	Patient	0.147356	21.9495	421.095	8.34652	6.50712	86.0166		1.5	500x500	500x500	434.167	412.451	21.716	509.193	438.966	70.2268	509.193	438.966	13.7918	2.5712	7.06092	1.66139	5.67642	0.93	0.95					19.12	11.6	0.15	0.04			4112	4216	5056	18.6709		2888	2880	5056
P6		120	m	2018-07-30	Ja	Patient	0.0847063	27.9473	378.119	11.5971	4.58864	85.9294		1.5	450x450	450x450	425.424	397.852	27.5717	623.034	573.026	50.0081	623.034	573.026	8.02654	4.44524	9.37444	-2.15092	5.6641	0.91	0.9					25.69	13.95	0.08	0.03			4527	4799	5579	18.8564		3191	3185	5579
P7		120	m	2019-03-14	Ja	Proband	0.152984	10.9935	170.226	8.50833	2.98697	89.0478		1.5	500x500	500x500	277.485	266.901	10.5839	394.563	340.318	54.2445	394.563	340.318	13.748	4.58001	6.21832	-1.73787	3.8559	0.9	0.94					9.33	7.68	0.15	0.05			4547	5057	5524	17.6865		3130	3340	5524
P8		120	m	2018-02-06	Ja	Proband	0.259378	13.5473	360.005	13.9473	7.35001	82.8205		1.5	500x500	500x500	309.977	296.564	13.4135	402.741	316.74	86.0002	402.741	316.74	21.3538	13.9473	6.97366	-1.63826	8.16914	0.86	0.86					12.27	7.52	0.27	0.08			3449	4237	4517	23.644		2488	2731	4517
P9		120	m	2018-02-06	Ja	Proband	0.293696	24.3658	338.494	6.62449	4.65648	88.8245		1.5	500x500	500x500	393.556	369.425	24.1318	504.812	381.852	122.96	504.812	381.852	24.3576	6.62449	3.31225	-3.69004	6.50149	0.93	0.91					19.77	18.23	0.29	0.09			4952	5171	5691	12.9854		3403	3454	5691
P10		120	m	2019-09-09	Ja	Proband	0.102912	27.4596	260.569	4.58637	7.88684	87.7554		1.5	500x500	500x500	293.297	265.994	27.3035	2013.86	1713.76	300.103	484.012	438.853	9.33013	1.82883	3.67195	7.88684	3.94342	0.95	0.92					22.2	20.42	0.11	0.04			6115	6526	6999	12.6304		4055	4227	6999
P11		120	m	2019-09-09	Ja	Proband	0.147783	31.1084	492.324	7.09361	4.0141	89.1987		1.5	500x500	500x500	351.893	328.707	23.1864	2216.15	1990.75	225.404	595.353	512.858	13.8565	2.86502	5.6611	0.842654	3.59277	0.93	0.96					27.2	16.98	0.15	0.06			5366	5723	6527	17.7877		3707	3749	6527
P12		120	f	2019-09-09	Ja	Proband	0.070945	20.9077	211.962	5.00436	4.39337	90.9223		1.5	500x500	500x500	340.09	309.576	30.5135	1965.86	1767.98	197.881	478.981	413.536	13.6635	-1.10562	5.55717	4.39337	2.19668	0.96	0.96					16.59	14.93	0.07	0.04			6084	6126	6874	11.4926		3976	4035	6874
P13		120	m	2019-09-09	Ja	Proband	0.126347	27.1561	414.476	17.3777	6.90674	77.2299		1.5	500x500	500x500	351.372	331.233	20.1383	2090.83	1818.88	271.95	474.909	444.143	6.47828	5.55863	14.5983	1.36657	6.22345	0.85	0.92					26.16	13.3	0.13	0.03			3939	4285	5415	27.2576		2951	3076	5415
P14		120	m	2019-09-09	Ja	Proband	0.13859	16.9524	456.87	16.6003	7.6494	79.5219		1.5	500x500	500x500	321.107	294.467	26.64	1840.25	1600.41	239.841	669.822	590.236	11.8816	7.14475	13.0279	1.32802	6.98539	0.88	0.95					16.08	8.51	0.14	0.05			2832	3094	3765	24.7809		2109	2077	3765
P15		120	m	2019-09-10	Ja	Proband	0.228168	27.7918	339.218	11.2133	5.20964	84.0228		1.5	500x500	500x500	311.928	295	16.9283	1503.75	1375.41	128.346	383.863	335.165	12.6863	4.22064	9.10294	3.37094	3.52417	0.87	0.94					25	16.42	0.23	0.06			5750	6151	7179	19.9053		4030	4174	7179
P16		120	f	2019-09-10	Ja	Proband	0.101111	26.8172	185.433	8.81503	2.40848	88.7765		1.5	500x500	500x500	309.297	281.605	27.6914	1902.86	1673.71	229.143	668.683	530.507	20.664	5.65992	5.98507	-0.987476	2.90222	0.92	0.96					23.15	18.16	0.1	0.03			3361	3829	4152	19.0511		2321	2560	4152
P17		120	m	2019-09-10	Ja	Proband	0.0816956	21.9682	497.426	8.1477	4.04333	88.8465		1.5	500x500	500x500	403.892	377.096	26.7958	2095	1761.63	333.371	532.356	481.41	9.56996	3.52457	6.38541	0.686604	3.70003	0.92	0.96					19.35	12.48	0.08	0.03			5334	5798	6554	18.6146		3688	3796	6554
P18		120	m	2019-09-10	Ja	Proband	0.1024	19.8398	507.967	11.3362	2.70078	86.425		1.5	500x500	500x500	307.855	285.926	21.9282	1746.42	1601.49	144.924	456.017	422.34	7.38492	4.7086	8.98188	1.1194	2.14108	0.92	0.98					17.61	11.96	0.1	0.04			4541	4835	5628	19.3141		3190	3205	5628
P19		120	f	2019-09-10	Ja	Proband	0.151053	25.5325	426.831	7.85003	1.81605	91.8864		1.5	500x500	500x500	355.565	335.969	19.596	1873.79	1748.67	125.117	504.224	456.993	9.36702	2.81195	6.44405	1.81605	0.908026	0.96	0.98					22.07	15.97	0.15	0.07			5578	6265	6828	18.307		3764	3974	6828
Mean							0.147979	23.0733	339.634	10.1991	5.1295	86.3091					346.315	323.617	22.6976	1252.19	1102.05	150.138	515.32	448.019	13.2099	Mean average	7.85796	4.21983		0.901667	0.936667					20.2916	13.8337	0.149474	0.0542105
																										Mean delta	4.68218	1.81933
P1							0.126006	17.3364	117.327	5.64123	3.78684	90.5719		3			217.886	200.727	17.1593	245.703	218.457	27.2458	245.703	218.457	11.0889	SD	3.52092	3.54741								13.67	14.48	0.12	0.05						14.3275
P2							0.259959	11.4667	575.188	6.65434	0	93.3457		3			262.675	251.266	11.4081	281.145	215.766	65.379	281.145	215.766	23.2545	95% CI upper limit	11.5832	8.88053								9.08	7.97	0.25	0.15						17.3983
P3							0.273035	11.0252	212.714	8.36224	0.255614	91.3821		3			214.123	203.319	10.8039	232.32	180.867	51.4525	232.32	180.867	22.1473	95% CI lower limit	-2.21882	-5.24187								9.56	7.64	0.25	0.13						17.8565
P4							0.0968923	15.3097	153.108	6.50023	0	93.4998		3			179.19	163.959	15.2308	304.089	279.475	24.6145	304.089	279.475	8.09448	N	19	19								12.48	11.98	0.09	0.08						20.6052
P5							0.181228	16.3653	281.447	5.77532	4.84573	89.4976		3			283.463	267.432	16.0303	289.43	243.613	45.8172	289.43	243.613	15.8301	1.96*SD	6.901	7.0612								13.91	10.7	0.18	0.06						16.6139
P6							0.147319	24.9977	360.382	7.15182	6.73956	90.0878		3			276.33	252.24	24.0899	337.352	293.578	43.7742	337.352	293.578	12.9758	0.1	4.68218	1.81933								20.27	21.07	0.15	0.08						13.981
P7							0.187932	3.26189	127.443	3.92831	4.72484	91.8175		3			69.682	66.4739	3.20807	85.9829	72.8274	13.1555	85.9829	72.8274	15.3002	16	4.68218	1.81933								2.31	3.02	0.19	0.07						8.45402
P8							0.257371	18.7239	1112.74	0	8.98827	91.0117		3			354.91	336.302	18.6082	412.973	342.899	70.0737	412.973	342.899	16.9681	0.1	11.5832	8.88053								13.24	20.01	0.27	0.12						6.1988
P9							0.280901	38.2873	143.796	0	8.34651	91.6535		3			349.236	311.578	37.6585	515.331	412.398	102.934	515.331	412.398	19.9743	8	11.5832	8.88053								27.6	39.27	0.29	0.13						9.13723
P10							0.137214	14.5781	197.327	2.75754	0	97.2425		3			163.223	148.803	14.4204	1659.17	1454.16	205.009	183.843	162.391	11.6684		-2.21882	-5.24187								10.91	13.47	0.14	0.09						6.75811
P11							0.153761	31.5917	311.297	4.22859	3.17144	93.3967		3			201.873	185.721	16.1512	1829.91	1619.37	210.54	304.266	246.326	19.0425		-2.21882	-5.24187								24.91	26.03	0.15	0.07						12.3181
P12							0.0934594	17.9106	313.06	6.10998	0	93.89		3			238.666	207.441	31.2252	1961.61	1688.77	272.842	307.475	265.423	13.6765											13.94	13.33	0.09	0.06						10.8816
P13							0.181176	20.937	252.043	11.819	5.54017	84.4875		3			221.896	204.596	17.3	1888.69	1702.68	186.011	268.209	245.717	8.38599											19.11	12.26	0.18	0.07						20.868
P14							0.290958	15.5404	206.379	9.45551	6.32138	86.6135		3			195.934	175.458	20.4767	1665.45	1415.44	250.015	272.937	229.284	15.9937											13.64	10.74	0.3	0.12						17.822
P15							0.269387	19.9533	208.192	6.99262	1.8387	91.6701		3			228.074	212.794	15.2801	1773.86	1536.17	237.687	284.879	217.5	23.6517											15.76	16.78	0.26	0.12						14.3195
P16							0.17914	20.6098	246.403	3.15511	3.39595	94.027		3			198.142	178.567	19.5749	1941.11	1670	271.106	307.207	237.484	22.6956											15.94	15.13	0.18	0.06						7.77938
P17							0.139302	17.5115	260.076	4.62313	3.35673	94.9191		3			259.119	238.66	20.4591	1589.04	1351.49	237.55	312.633	262.462	16.0478											13.42	16.63	0.14	0.05						11.5349
P18							0.144442	19.9809	285.391	6.62758	1.58138	92.5729		3			193.938	176.652	17.2857	1574.48	1385.09	189.39	237.417	208.285	12.2702											15.43	16.59	0.14	0.06						14.0903
P19							0.207265	18.3885	313.614	5.03808	0	94.9619		3			226.504	206.785	19.7188	1636.04	1473.89	162.156	255.263	222.784	12.7238											14.25	14.58	0.19	0.14						8.24546
Mean							0.189829	18.6198	298.838	5.51688	3.31016	91.9289					228.151	209.936	18.2152	1064.4	924.049	140.355	286.234	239.87	15.8837											14.7068	15.3516	0.187368	0.09
							1.5 qdpFull	1.5 vdpFull	1.5 VQM	1.5 Voxel	3 qdpFull	3 vdpFull	3 VQM	3 Voxel
							4721	4850	4514	5123	4834	4929	4640	5123
							3577	3826	3583	4328	4040	4328	4040	4328
							5031	5345	4907	5477	5019	5463	5005	5477
							7528	8257	7141	8692	8127	8692	8127	8692
							4634	4727	4349	5056	4764	4811	4525	5056
							4932	5323	4794	5579	5180	5203	5026	5579
							5054	5359	4919	5524	5307	5263	5072	5524
							3887	4185	3741	4517	4517	4111	4111	4517
							5314	5426	5055	5691	5691	5216	5216	5691
							6678	6447	6142	6999	6806	6999	6806	6999
							6064	6265	5822	6527	6251	6320	6096	6527
							6530	6572	6250	6874	6454	6874	6454	6874
							4474	5041	4182	5415	4775	5115	4575	5415
							3140	3477	2994	3765	3409	3527	3261	3765
							6374	6805	6032	7179	6677	7047	6581	7179
							3786	4052	3686	4152	4021	4011	3904	4152
							6020	6289	5823	6554	6251	6334	6221	6554
							4990	5476	4864	5628	5255	5539	5210	5628
							6292	6704	6274	6828	6484	6828	6484	6828
							Tracheal
[truncated: 15 more columns]
